# Supplementary material for: RBM15 Promates the Proliferation, Migration and Invasion of Pancreatic Cancer Cell Lines
Source: Cancers (Basel). 2023 Feb 8;15(4):1084. doi: 10.3390/cancers15041084 (PMC9954619; doi:10.3390/cancers15041084)
Supplement: Supplementary file 1 [file cancers-15-01084-s001.zip]

Archive with 1 entries (1 files):
- cancers-2170069-Supplementary File S1.tif
